# Supplementary material for: First Molecular Detection and Characterization of Hemotropic Mycoplasma Species in Cattle and Goats from Uganda
Source: Animals (Basel). 2020 Sep 10;10(9):1624. doi: 10.3390/ani10091624 (PMC7552329; doi:10.3390/ani10091624)
Supplement: Supplementary file 1 [file animals-10-01624-s001.zip]

Archive with 1 entries (1 files):
- animals-922061-supplementary.txt
