# Supplementary material for: First Molecular Detection and Characterization of Hemotropic Mycoplasma Species in Cattle and Goats from Uganda
Source: Animals (Basel). 2020 Sep 10;10(9):1624. doi: 10.3390/ani10091624 (PMC7552329; doi:10.3390/ani10091624)
Supplement: Supplementary file 1 [file animals-10-01624-s001.zip › animals-922061-supplementary.txt]

GOAT  SEQUENCES


>Mo1 [organism = Mycoplasma ovis]  Mycoplasma ovis isolate 16S ribosomal RNA (16S rRNA) gene, partial sequence
GTAAGGAATTTTTCATAGTGGATGAGAGTCTGATGGAACACTACCACGTGAACGATGAAGGTCTTCTGATTGTAAAGTTCTTTTATTTAGGAAAAAAAGCGCGCTAGGAAATGAGCGCGCCTTGATGGTACTAATTGAATAAGTGACAGCTAACTATGTGCCAGCAGCTGCGGTAAAACATAGGTCACAAGCATTATCCGGATTTATTGGGCGTAAAGGAAGCGTAGGCGGGGAGGCTGATCCATTGTTAAAGGCATTTGCTCAACAAATGTGTGCGATGGAGATCTCCTCCCTAGAGTTAATCAAGGGGTACTGGAATTCAATGTGTAGCGGTGGAATGCGTAGATATATTGAGGAACACCAGAGGCTAAGGCGAGTACCTGGGATATAACTGACGCTGAGGCTTGAAAGCGTGGGGAGCAAATGGGATTAGATACCCCAGTAGTCCACGCCGTAAACGATGAGCATTAGGTATTTGATGTTAGGTCGAGTGCTGTAGCTAACACGTTAAATGCTCCGCCTGGGTAGTATATATGCAAATATGAAACTCAAAGAAATTGACGGGG

>Mo2 [organism = Mycoplasma ovis]  Mycoplasma ovis isolate 16S ribosomal RNA (16S rRNA) gene, partial sequence
ATACGGCCCATATTCCTACGGGAAGCAGCAGTGAGGAATTTTTCACAATGGACGAAAGTCTGATGGAGCAATACCACGTGAACGATGAAGGTCTTCTGATTGTAAAGTTCTTTTATTTAGGAAAAAAAGCGCGCTAGGAAATGAGCGCGCCTTGATGGTACTAATTGAATAAGTGACAGCTAACTATGTGCCAGCAGCTGCGGTAAAACATAGGTCACAAGCATTATCCGGATTTATTGGGCGTAAAGGAAGCGTAGGCGGGGAGGCTGATCCATTGTTAAAGGCATTTGCTCAACAAATGTGTGCGATGGAGATCTCCTCCCTAGAGTTAATCAAGGGGTACTGGAATTCAATGTGTAGCGGTGGAATGCGTAGATATATTGAGGAAAACCAGAGGCTAAGGCGAGTACCTGGGATATAACTGACGCTGAGGCTTGAAAGCGTGGGGAGCAAATGGGATTAGATACCCCAGTAGTCCACGCCGTAAACGATGAGCATTAGGTATTTGATGTTAGGTCGAGTGCTGTAGCTAACGCGTTAAATGCTCCGCCTGGGTAGTATATCTGCTAATATGAATTTTTACGAAAGTGACGGGG

>Mo3 [organism = Mycoplasma ovis]  Mycoplasma ovis isolate 16S ribosomal RNA (16S rRNA) gene, partial sequence
ATACGGCCCATATTCCTACGGGAAGCAGCAGTGAGGGATTTTTCACAATGGACGAAAGTCTGATGGAGCAATACCACGTGAACGATGAAGGTCTTATGATAGTAAAGTTCTTTTATTTAGGAAAAAAAGCGCGTTTGGAAATGAGCGCACCTTGATGGTACTAATTGAATAAGTGACAGCTAACTATGTGCCAGCAGCTGCGGTAAAACATAGGTCACAAGCATTATCCGGATTTATTGGGCGTAAAGGAAGCGTAGGCGGGGAGGCTGATCCATTGTTAAAGGCATTTGCTCAACAAATGTGTGCGATGGAGATCTCCTCCCTAGAGTTAATCAAGGGGTACTGGAATTCAATGTGTAGCGGTGGAATGCGTAGATATATTGAGGAAAACCAGAGGCTAAGGCGAGTACCTGGGATATAACTGACGCTGAGGCTTGAAAGCGTGGGGAGCAAATGGGATTAGATACCCCAGTAGTCCACGCCGTAAACGATGAGCATTAGGTATTTGATGTTAGGTCGAGTGCTGTAGCTAACGCGTTAAATGCTCCGCCTGGGTAGTATATATGCAAATTTTAATTTTAAGGAAGTTGACGGGG

>Mo4 [organism = Mycoplasma ovis]  Mycoplasma ovis isolate 16S ribosomal RNA (16S rRNA) gene, partial sequence
ATACGGCCCATATTCCTACGGGAAGCAGCAGTGAGGAATTTTTCACAATGGACGAAAGTCTGATGGAGCAATACCACGTGAACGATGAAGGTCTTCTGATTGTAAAGTTCTTTTATTTAGGAAAAAAAGCGCGCTAGGAAATGAGCGCGCCTTGATGGTACTAATTGAATAAGTGACAGCTAACTATGTGCCAGCAGCTGCGGTAAAACATAGGTCACAAGCATTATCCGGATTTATTGGGCGTAAAGGAAGCGTAGGCGGGGAGGCTGATCCATTGTTAAAGGCATTTGCTCAACAAATGTGTGCGATGGAGATCTCCTCCCTAGAGTTAATCAAGGGGTACTGGAATTCAATGTGTAGCGGTGGAATGCGTAGATATATTGAGGAAAACCAGAGGCTAAGGCGAGTACCTGGGATATAACTGACGCTGAGGCTTGAAAGCGTGGGGAGCAAATGGGATTAGATACCCCAGTAGTCCACGCCGTAAACGATGAGCATTAGGTATTTGATGTTAGGTCGAGTGCTGTAGCTAACGCGTTAAATGCTCCGCCTGGGTAGTATATATGCAAATATTATTACAAAGGGAAGTGACGGGG

>Mo5 [organism = Mycoplasma ovis]  Mycoplasma ovis isolate 16S ribosomal RNA (16S rRNA) gene, partial sequence
ATACGGCCCATATTCCTACGGGCATGAAGCATGAGGAATTTTTCACAATGGACGAAAGTCTGATGGAGCAATACCACGTGAACGATGAAGGTCTTCTGATTGTAAAGTTCTTTTATTTAGGAAAAAAAGCGCGCTAGGAAATGAGCGCGCCTTGATGGTACTAATTGAATAAGTGACAGCTAACTATGTGCCAGCAGCTGCGGTAAAACATAGGTCACAAGCATTATCCGGATTTATTGGGCGTAAAGGAAGCGTAGGCGGGGAGGCTGATCCATTGTTAAAGGCATTTGCTCAACAAATGTGTGCGATGGAGATCTCCTCCCTAGAGTTAATCAAGGGGTACTGGAATTCAATGTGTAGCGGTGGAATGCGTAGATATATTGAGGAAAACCAGAGGCTAAGGCGAGTACCTGGGATATAACTGACGCTGAGGCTTGAAAGCGTGGGGAGCAAATGGGATTAGATACCCCAGTAGTCCACGCCGTAAACGATGAGCATTAGGTATTTGATGTTAGGTCGAGTGCTGTAGCTAACACGTTAAATGCTCCGCCTGGGTAGTATATATGCAAATATGAAACTCAAAGAAATTGACGGGG

>Mo6 [organism = Mycoplasma ovis]  Mycoplasma ovis isolate 16S ribosomal RNA (16S rRNA) gene, partial sequence
ATACGGCCCATATTCCTACGGGAAGCAGCAGTTGTGAACCCTTCATAATGGACGAAGGTCTGATGGAGCAATACCACGTGAACGATGAAGGTCTTCTGATTGTAAAGTTCTTTTATTTAGGAAAAAAAGCGCGCTAGGAAATGAGCGCGCCTTGATGGTACTAATTGAATAAGTGACAGCTAACTATGTGCCAGCAGCTGCGGTAAAACATAGGTCACAAGCATTATCCGGATTTATTGGGCGTAAAGGAAGCGTAGGCGGGGAGGCTGATCCATTGTTAAAGGCATTTGCTCAACAAATGTGTGCGATGGAGATCTCCTCCCTAGAGTTAATCAAGGGGTACTGGAATTCAATGTGTAGCGGTGGAATGCGTAGATATATTGAGGAAAACCAGAGGCTAAGGCGAGTACCTGGGATATAACTGACGCTGAGGCTTGAAAGCGTGGGGAGCAAATGGGATTAGATACCCCAGTAGTCCACGCCGTAAACGATGAGCATTAGGTATTTGATGTTAGGTCGAGTGCTGTAGCTAACACGTTAAATGCTCCGCCTGGGTAGTATATATGCAAATATGAAACTCAAAGAAATTGACGGGG

>Mo7 [organism = Mycoplasma ovis]  Mycoplasma ovis isolate 16S ribosomal RNA (16S rRNA) gene, partial sequence
ATGCGCCCCATTTTCTTGTCCCCCTCATCATCGTTGAATTTCTCACATCGGAAAAAAGTTTAATGGCGCAATACCACGTGACCGATGAAGGTCTTCTGATTGTAAAGTTCTTTTATTTAGGAAAAAAAGCGCGCTAGGAAATGAGCGCGCCTTGATGGTACTAATTGAATAAGTGACAGCTAACTATGTGCCAGCAGCTGCGGTAAAACATAGGTCACAAGCATTATCCGGATTTATTGGGCGTAAAGGAAGCGTAGGCGGGGAGGCTGATCCATTGTTAAAGGCATTTGCTCAACAAATGTGTGCGATGGAGATCTCCTCCCTAGAGTTAATCAGGGGGTACTGGAATTCAATGTGTAGCGGTGGAATGCGTAGATATATTGAGGAAAACCAGAGGCTAAGGCGAGTACCTGGGATATAACTGACGCTGAGGCTTGAAAGCGTGGGGAGCAAATGGGATTAGATACCCCAGTAGTCCACGCCGTAAACGATGAGCATTAGGTATTTGATGTTAGGTCGAGTGCTGTAGCTAACGCGTTAAATGCTCCGCCTGGGTAGTATATATGCAATTAGAAATAACACCAAAAATT

>Mo8 [organism = Mycoplasma ovis]  Mycoplasma ovis isolate 16S ribosomal RNA (16S rRNA) gene, partial sequence
ATACGGCCCATATTCCTACGGGAAGCAGCAGTGAGGAATTTTTCACAATGGACGAAAGTCTGATGGAGCAATACCACGTGAACGATGAAGGTCTTCTGATTGTAAAGTTCTTTTATTTAGGAAAAAAAGCGCGCTAGGAAATGAGCGCGCCTTGATGGTACTAATTGAATAAGTGACAGCTAACTATGTGCCAGCAGCTGCGGTAAAACATAGGTCACAAGCATTATCCGGATTTATTGGGCGTAAAGGAAGCGTAGGCGGGGAGGCTGATCCATTGTTAAAGGCATTTGCTCAACAAATGTGTGCGATGGAGATCTCCTCCCTAGAGTTAATCAAGGGGTACTGGAATTCAATGTGTAGCGGTGGAATGCGTAGATATATTGAGGAAAACCAGAGGCTAAGGCGAGTACCTGGGATATAACTGACGCTGAGGCTTGAAAGCGTGGGGAGCAAATGGGATTAGATACCCCAGTAGTCCACGCCGTAAACGATGAGCATTAGGTATTTGATGTTAGGTCGAGTGCTGTAGCTAACGCGTTAAATGCTCCGCCTGGGTAGTATATATGCAAATATGAATTTCACCAGAACG

>Mo9 [organism = Candidatus Mycoplasma erythrocervae]  Candidatus Mycoplasma erythrocervae isolate 16S ribosomal RNA (16S rRNA) gene, partial sequence
ATACGCCCCATATTCCTACGGGAAGCAGCAGTGAGGAATTTTTCACAATGGACGAAAGTCTGATGGAGCAATACCACGTGAACGATGAAGGTCTTTTGATTGTAAAGTTCTTTTATTTAGGAAAAAAAGCGCGCTAGGAAATGAGCGCGCCTTGATGGTACTAATTGAATAAGTGACAGCTAACTATGTGCCAGCAGCTGCGGTAAAACATAGGTCACAAGCATTATCCGGATTTATTGGGCGTAAAGGAAGCGTAGGCGGGGAGGTTGATCCATTGTTAAAGGCATTTGCTTAACAAATGTATGCGATGGAGATCTCCTTCCTAGAATTAATCAGGGGGCACTGGAATTCAATGTGTAGCGGTGGAATGCGTAGATATATTGAGGAACACCAGAGGCTAAGGCGAGTGCCTGGGATTTAATTGACGCTGAGGCTTGAAAGCGTGGGGAGCAAATGGGATTAGATACCCCAGTAGTCCACGCCGTAAACGATGAGCATTAGGTATTTGATGTTAGGCAGAGTGCTGTAGCTAACGCGTTAAATGCTCCGCCTGGGTAGTATATATGCAAATATGAATTTAACCCAAACG


CATTLE SEQUENCES


>CMh1 [organism = Candidatus Mycoplasma haemobos.]  Candidatus Mycoplasma haemobos isolate 16S ribosomal RNA (16S rRNA) gene, partial sequence
ATACGGCCCATATTCCTACGGGAAGCAGCAGTAGGGAATCTTCCGCCATGGACGAAAGTCTGATGGAGCAATACCATGTGAACGACGAAGGTCTTTTTGATTGTAAAGTTCTTTTATGAGGGATAACAACTGATAGTACCTCATGAATAAGTGACAGCAAACTATGTGCCAGCAGCTGCGGTAATACATAGGTCGCAAGCATTATCCGGATTTATTGGGCGTAAAGCAACCGCTGGCGCATGTGTGGGTTCCGTGTTAAAAGTAGCTACTTAATAGTTGTTTGCACCGAATACTACATGTCTAGAATGTGGTAGGAAGTTTTGGAATTAAACATGGAGCGGTGGAATGTGTAGATATGTTTAAGAACACCGGAGGCGAAGGCGAAAACTTAGGCCATAATTGACGCTTAGGCTTGAAAGTGTGGGGAGCAAATGGGATTAGATACCCCAGTAGTCCACACCGTAAACGATGGGTATTAGGTATTGGGGTTTGAGCCTCAGTGCTGTAGCTAACGTGTTAAATACCCCGCCTGGGTAGTACATATGCAAATATGAAACTCAAAGGAATTGACGGGGACCTGAACAAGTGGTGGAGC

>CMh2 [organism = Candidatus Mycoplasma haemobos.]  Candidatus Mycoplasma haemobos isolate 16S ribosomal RNA (16S rRNA) gene, partial sequence
ATACGGCCCATATTCCTACGGGAAGCAGCAGTAGGGAATCTTCCACAATGGACGAAAGTCTGATGGAGCAATACCATGTGAACGACGAAGGTCTTTTTGATTGTAAAGTTCTTTTATGAGGGATAACAACTGATAGTACCTCATGAATAAGTGACAGCAAACTATGTGCCAGCAGCTGCGGTAATACATAGGTCGCAAGCATTATTCGGATTTATTGGGCGTAAAGCAAGCGCAGGCGGATGTGTAAGTTCTGTGTTAAAAGTAGCTACTTAATAGTTGTTTGCACCGAATACTACATGTCTAGAATGTGGTAGGAAGTTTTGGAATTAAACATGGAGCGGTGGAATGTGTAGATATGTTTAAGAACACCGGAGGCGAAGGCGAAAACTTAGGCCATAATTGACGCTTAGGCTTGAAAGTGTGGGGAGCAAATGGGATTAGATACCCCAGTAGTCCACACCGTAAACGATGGGTATTAGGTATTGGGGTTTGAGCCTCAGTGCTGTAGCTAACGTGTTAAATACCCCGCCTGGGTAGTACATATGCAAATATGAAACTCAAAGGAATTGACGGGGACCTGAACAAGTGGTGGAGC

>CMh3 [organism = Candidatus Mycoplasma haemobos.]  Candidatus Mycoplasma haemobos isolate 16S ribosomal RNA (16S rRNA) gene, partial sequence
ATACGGCCCATATTCCTACGGGAAGCAGCAATTGGGAATTTTTCACAATGGGCGAAGCCTGATGGAGCAATACCATGTGAACGATGAAGGTCTTTTTGATTGTAAAGTTCTTTTATGAGGGATAATAACTGATAGTACCTCATGAATAACTGACAGCAAACTATGTGCCAGCAGCTGCGGTAATACATAGGTCGCAAGCATTATTCGGATTTATTGGGCGTAAAGCAAGCACAGGCGGATGTGTAAGTTCTGTGTTAAGAGTAGCTACTTAATAGTTGTTTGCACCGAATACTACATGTCTAGAATGTGGTAGGAAGTTTTGGAATTAAACATGGAGCGGTGGAATGTGTAGATATGTTTAAGAACACCGGAGGCGAAGGCGAAAACTTAGGCCATAATTGACGCTTAGGCTTGAAAGTGTGGGGAGCAAATGGGATTAGATACCCCAGTAGTCCACACCGTAAACGATGGGTATTAGGTATTGGGGTTTGAGCCTCAGTGCTGTAGCTAACGTGTTAAATACCCCGCCTGGGTAGTACATATGCAAATATGAAACTCAAAGGAATTGACGGGGACCTGAACAAGTGGTGGAGC

>CMh4 [organism = Candidatus Mycoplasma haemobos.]  Candidatus Mycoplasma haemobos isolate 16S ribosomal RNA (16S rRNA) gene, partial sequence
ATACGGCCCATATTCCTACGGGAAGCAGCAGTAGGGAATCTTCCACAATGGGCGAAAGCCTGATGGAGCAATACCATGTGAACGATGAAGGTCTTTTTGATTGTAAAGTTCTTTTATGAGGGATAATACCTGATAGTACCTCATGAATAAGTGACAGCAAACTATGTGCCAGCAGGTGCGGTAATACATAGGTTGCAAGCATTATTCGGATTTATTGGGCGTAAAGCAAGCGCAGGCGGATGTGTAAGTTCTGTGTTAAAAGTAGTTACTTAATAGTTGTTTGCACCGAATACTACACGTCTAGAATGTGGTAGGAAGTTTTGGAATTAAACATGGAGCGGTGGAATGTGTAGATATGTTTAAGAACACCGGAGGCGAAGGCGAAAACTTAGGCCATAATTGACGCTTAGGCTTGAAAGTGTGGGGAGCAAATGGGATTAGATACCCCAGTAGTCCACACCGTAAACGATGGGTATTAGGTATTGGGGCTTGAGCCTCAGTGCTGTAGCTAACGTGTTAAATACCCCGCCTGGGTAGTACATATGCAAATATGAAACTCAAAGGAATTGACGGGGACCTGAACAAGTGGTGGAGC

>CMh5 [organism = Candidatus Mycoplasma haemobos.]  Candidatus Mycoplasma haemobos isolate 16S ribosomal RNA (16S rRNA) gene, partial sequence
ATACGGCCCATATTCCTACGGGAAGCAGCAGTAGGGAATCTTCCACAATGGGCGAAAGCCTGATGGAGCAATACCATGTGAACGATGAAGGTCTTTTTGATTTTAAAGTTCTTTTATGAGGGATAATAACTGATAGTACCTCATGAATAACTGACAGCAAACTATGTGCCAGCAGCTGCGGTAATACATACGTCGCAAGCATTATTCGGATTTATTGGGCGTAAAGCAAGCACATGCGGATGTGTAAGTTCTGTGTTAAAAGTAGCTACTTAATAGTTGTTTGCACCGAATACTACACGTCTAGAATGTGGTAGGAAGTTTTGGAATTAAACATGGAGCGGTGGAATGTGTAGATATGTTTAAGAACACCGGAGGCGAAGGCGAAAACTTAGGCCATAATTGACGCTTAGGCTTGAAAGTGTGGGGAGCAAATGGGATTAGATACCCCAGTAGTCCACACCGTAAACGATGGGTATTAGGTATTGGGGCTTGAGCCTCAGTGCTGTAGCTAACGTGTTAAATACCCCGCCTGGGTAGTACATATGCAAATATGAAACTCAAAGGAATTGACGGGGACCTGAACAAGTGGTGGAGC

>CMh6 [organism = Candidatus Mycoplasma haemobos.]  Candidatus Mycoplasma haemobos isolate 16S ribosomal RNA (16S rRNA) gene, partial sequence
ATACGGCCCATATTCCTACGGGAAGCAGCAGTAGGGAATTTTCCACAATGGGCGAAAGCCTGATGGAGCAATACCATGTGAACGAGGAAGGTCTTTTTGATTGTAAAGTTCTTTTATGAGGGATAATACCTGATAGTTCCTCATGAATAAGTGACAGCAAAATATGTGCCAGCAGGTGCGGTAATACATAGGTTGCAAGCCTTATTCGGATTTATTGGGGGTAAAGCAAGGGCAGGCGGATGTGTAAGTTCCGTGTTAAAAGTAGTTACTTAATAGTTGTTTGCACCGAATACTACATGTCTAGAATGTGGTAGGAAGTTTTGGAATTAAACATGGAGCGGTGGAATGTGTAGATATGTTTAAGAACACCGGAGGCGAAGGCGAAAACTTAGGCCATAATTGACGCTTAGGCTTGAAAGTGTGGGGAGCAAATGGGATTAGATACCCCAGTAGTCCACACCGTAAACGATGGGTATTAGGTATTGGGGTTTGAGCCTCAGTGCTGTAGCTAACGTGTTAAATACCCCGCCTGGGTAGTACATATGCAAATATGAAACTCAAAGGAATTGACGGGGACCTGAACAAGTGGTGGAGC

>CMh7 [organism = Candidatus Mycoplasma haemobos.]  Candidatus Mycoplasma haemobos isolate 16S ribosomal RNA (16S rRNA) gene, partial sequence
ATACGGCCCATATTCCTACGGGAAGCAGCAGTAGGGAATCTTCCACAATGGACGAAAGTCTGATGGAGCAATACCATGTGAACGACGAAGGTCTTTTTGATTTAAAAGTTCTTTTATGAGGGATAACAACTGATAATACCTCATGAATACCTGACAGCAAACTATGTGCCAGCAGCTGCGGTAATACATAGGTCGCACGCATTATTCGGATTTATTGGGCGTAAAGCAAGCACAGGCGGATGTGTAAGTTCTGTGTTAAAAGTAGCTACTTAATAGTTGTTTGCACCGAATACTACATGTCTAGAATGTGGTAGGAAGTTTTGGAATTAAACATGGAGCGGTGGAATGTGTAGATATGTTTAAGAACACCGGAGGCGAAGGCGAAAACTTAGGCCATAATTGACGCTTAGGCTTGAAAGTGTGGGGAGCAAATGGGATTAGATACCCCAGTAGTCCACACCGTAAACGATGGGTATTAGGTATTGGGGTTTGAGCCTCAGTGCTGTAGCTAACGTGTTAAATACCCCGCCTGGGTAGTACATATGCAAATATGAAACTCAAAGGAATTGACGGGGACCTGAACAAGTGGTGGAGC 


           
